# Supplementary material for: Pricing and assembly rate decisions for a prefabricated construction supply chain under subsidy policies
Source: PLoS One. 2022 Jan 6;17(1):e0261896. doi: 10.1371/journal.pone.0261896 (PMC8735663; doi:10.1371/journal.pone.0261896)
Supplement: S1 File — (XLSX) [file pone.0261896.s001.xlsx]

## Sheet: The first set of data
The first set of data
	60	1.35	0.64	1	10	0.2	1.5	0.4
		The date of Figure 1				The date of Figure 2				The date of Figure 3
	0.1	27.2963	29.7737	26.7963	27.3704	36.4051	36.1684	36.1684	36.5181	1.9432	1.99938	1.99938	1.95152
	0.2	27.2963	32.8704	26.2963	27.3704	36.4051	35.9317	35.9317	36.5181	1.9432	2.05555	2.05555	1.95152
	0.3	27.2963	36.8519	25.7963	27.3704	36.4051	35.695	35.695	36.5181	1.9432	2.11172	2.11172	1.95152
	0.4	27.2963	42.1605	25.2963	27.3704	36.4051	35.4583	35.4583	36.5181	1.9432	2.1679	2.1679	1.95152
	0.5	27.2963	49.5926	24.7963	27.3704	36.4051	35.2216	35.2216	36.5181	1.9432	2.22407	2.22407	1.95152
	0.001	27.2963	27.3186	27.2913	27.3704	36.4051	36.4027	36.4027	36.5181	1.9432	1.94376	1.94376	1.95152
	0.0015	27.2963	27.3298	27.2888	27.3704	36.4051	36.4015	36.4015	36.5181	1.9432	1.94404	1.94404	1.95152
	0.002	27.2963	27.341	27.2863	27.3704	36.4051	36.4003	36.4003	36.5181	1.9432	1.94433	1.94433	1.95152
	0.0025	27.2963	27.3522	27.2838	27.3704	36.4051	36.3991	36.3991	36.5181	1.9432	1.94461	1.94461	1.95152
	0.003	27.2963	27.3634	27.2813	27.3704	36.4051	36.398	36.398	36.5181	1.9432	1.94489	1.94489	1.95152
		The date of Figure 4				The date of Figure 5
	0.1	212.69	250.182	225.164	214.515	106.345	112.582	112.582	107.258
	0.2	212.69	297.493	237.994	214.515	106.345	118.997	118.997	107.258
	0.3	212.69	358.828	251.18	214.515	106.345	125.59	125.59	107.258
	0.4	212.69	441.201	264.721	214.515	106.345	132.36	132.36	107.258
	0.5	212.69	557.234	278.617	214.515	106.345	139.309	139.309	107.258
	0.001	212.69	213.026	212.813	214.515	106.345	106.406	106.406	107.258
	0.0015	212.69	213.194	212.874	214.515	106.345	106.437	106.437	107.258
	0.002	212.69	213.362	212.936	214.515	106.345	106.468	106.468	107.258
	0.0025	212.69	213.531	212.997	214.515	106.345	106.499	106.499	107.258
	0.003	212.69	213.7	213.059	214.515	106.345	106.529	106.529	107.258
Data Sources: Meng Q , Li M , Liu W , et al. Pricing policies of dual-channel green supply chain: Considering government subsidies and consumers’ dual preferences[J]. Sustainable Production and Consumption, 2021, 26(6)
The second set of data
	2000	2	1	1.5	100	0.2	10	0.4
	0.1	550.075	605.639	545.075	550.15	777.961	775.493	775.493	778.074	11.3943	11.5209	11.5209	11.3962
	0.2	550.075	675.094	540.075	550.15	777.961	773.024	773.024	778.074	11.3943	11.6475	11.6475	11.3962
	0.3	550.075	764.393	535.075	550.15	777.961	770.556	770.556	778.074	11.3943	11.7741	11.7741	11.3962
	0.4	550.075	883.458	530.075	550.15	777.961	768.088	768.088	778.074	11.3943	11.9006	11.9006	11.3962
	0.5	550.075	1050.15	525.075	550.15	777.961	765.619	765.619	778.074	11.3943	12.0272	12.0272	11.3962
	3e-05	550.075	550.09	550.074	550.15	777.961	777.96	777.96	778.074	11.3943	11.3943	11.3943	11.3962
	6e-05	550.075	550.105	550.072	550.15	777.961	777.96	777.96	778.074	11.3943	11.3944	11.3944	11.3962
	9e-05	550.075	550.12	550.071	550.15	777.961	777.959	777.959	778.074	11.3943	11.3944	11.3944	11.3962
	0.00012	550.075	550.135	550.069	550.15	777.961	777.958	777.958	778.074	11.3943	11.3945	11.3945	11.3962
	0.00014	550.075	550.145	550.068	550.15	777.961	777.958	777.958	778.074	11.3943	11.3945	11.3945	11.3962
	0.1	205132	233016	209715	205200	102566	104857	104857	102600
	0.2	205132	267935	214348	205200	102566	107174	107174	102600
	0.3	205132	312904	219033	205200	102566	109516	109516	102600
	0.4	205132	372946	223768	205200	102566	111884	111884	102600
	0.5	205132	457106	228553	205200	102566	114277	114277	102600
	0.0003	205132	205207	205145	205200	102566	102573	102573	102600
	0.0006	205132	205282	205159	205200	102566	102579	102579	102600
	0.0009	205132	205357	205173	205200	102566	102586	102586	102600
	0.0012	205132	205433	205186	205200	102566	102593	102593	102600
	0.0014	205132	205483	205195	205200	102566	102598	102598	102600
Data Sources: Wang X L, Hu S Q, Liu X B. Research on green supply chain game model and contract coordination considering government incentive policies[J]. Industrial Engineering, 2019, 022(006):17-26. (In Chinese)
The third set of data
	1000	0.8	0.5	1.5	30	0.2	25	0.4
	0.1	640.187	709.653	638.688	640.375	946.238	945.49	945.49	946.519	3.0605	3.06803	3.06803	3.06144
	0.2	640.187	796.484	637.188	640.375	946.238	944.742	944.742	946.519	3.0605	3.07555	3.07555	3.06144
	0.3	640.187	908.125	635.687	640.375	946.238	943.995	943.995	946.519	3.0605	3.08307	3.08307	3.06144
	0.4	640.187	1056.98	634.187	640.375	946.238	943.247	943.247	946.519	3.0605	3.0906	3.0906	3.06144
	0.5	640.187	1265.37	632.687	640.375	946.238	942.499	942.499	946.519	3.0605	3.09812	3.09812	3.06144
	5e-05	640.187	640.219	640.187	640.375	946.238	946.237	946.237	946.519	3.0605	3.06051	3.06051	3.06144
	0.0001	640.187	640.25	640.186	640.375	946.238	946.237	946.237	946.519	3.0605	3.06051	3.06051	3.06144
	0.00015	640.187	640.281	640.185	640.375	946.238	946.237	946.237	946.519	3.0605	3.06051	3.06051	3.06144
	0.0002	640.187	640.313	640.184	640.375	946.238	946.236	946.236	946.519	3.0605	3.06052	3.06052	3.06144
	0.00025	640.187	640.344	640.184	640.375	946.238	946.236	946.236	946.519	3.0605	3.06052	3.06052	3.06144
	0.1	149398	166815	150134	149490	74699.2	75066.9	75066.9	74745.1
	0.2	149398	188589	150871	149490	74699.2	75435.5	75435.5	74745.1
	0.3	149398	216586	151610	149490	74699.2	75805	75805	74745.1
	0.4	149398	253918	152351	149490	74699.2	76175.5	76175.5	74745.1
	0.5	149398	306187	153094	149490	74699.2	76546.8	76546.8	74745.1
	0.003	149398	149870	149420	149490	74699.2	74710.2	74710.2	74745.1
	0.004	149398	150028	149428	149490	74699.2	74713.9	74713.9	74745.1
	0.006	149398	150345	149442	149490	74699.2	74721.2	74721.2	74745.1
	0.008	149398	150662	149457	149490	74699.2	74728.6	74728.6	74745.1
	0.01	149398	150982	149472	149490	74699.2	74735.9	74735.9	74745.1
Data Sources: Xue J , Gong R , Zhao L , et al. A Green Supply-Chain Decision Model for Energy-Saving Products That Accounts for Government Subsidies[J]. Sustainability, 2019, 11(8).
